# Supplementary material for: A neural speech decoding framework leveraging deep learning and speech synthesis
Source: Nat Mach Intell. 2024 Apr 8;6(4):467–80. doi: 10.1038/s42256-024-00824-8 (PMC12965882; doi:10.1038/s42256-024-00824-8)
Supplement: Supplementary file 8 — Data for Fig, 2a,b,d,e,f. [file 42256_2024_824_MOESM8_ESM.xlsx]

## Sheet: fig2a
causal	CC	non-causal	CC
ResNet	0.714274	ResNet	0.736703
ResNet	0.757488	ResNet	0.756134
ResNet	0.842057	ResNet	0.822141
ResNet	0.804483	ResNet	0.826166
ResNet	0.855265	ResNet	0.838343
ResNet	0.782077	ResNet	0.752422
ResNet	0.820042	ResNet	0.851108
ResNet	0.805825	ResNet	0.874962
ResNet	0.737111	ResNet	0.741255
ResNet	0.762952	ResNet	0.785994
ResNet	0.815217	ResNet	0.814673
ResNet	0.888515	ResNet	0.857124
ResNet	0.836954	ResNet	0.837079
ResNet	0.837161	ResNet	0.813954
ResNet	0.800498	ResNet	0.81925
ResNet	0.799945	ResNet	0.861152
ResNet	0.793173	ResNet	0.845399
ResNet	0.888772	ResNet	0.908465
ResNet	0.810928	ResNet	0.81185
ResNet	0.878654	ResNet	0.863887
ResNet	0.894173	ResNet	0.867102
ResNet	0.708963	ResNet	0.764111
ResNet	0.785186	ResNet	0.775768
ResNet	0.845836	ResNet	0.820586
ResNet	0.811215	ResNet	0.79935
ResNet	0.859954	ResNet	0.87384
ResNet	0.779325	ResNet	0.759442
ResNet	0.807026	ResNet	0.793781
ResNet	0.899899	ResNet	0.859469
ResNet	0.723059	ResNet	0.699703
ResNet	0.734775	ResNet	0.745413
ResNet	0.868583	ResNet	0.91611
ResNet	0.823883	ResNet	0.867138
ResNet	0.70715	ResNet	0.703303
ResNet	0.622549	ResNet	0.665945
ResNet	0.925456	ResNet	0.877793
ResNet	0.732405	ResNet	0.797985
ResNet	0.65983	ResNet	0.678956
ResNet	0.636188	ResNet	0.614955
ResNet	0.767304	ResNet	0.776117
ResNet	0.845609	ResNet	0.864862
ResNet	0.822382	ResNet	0.781499
ResNet	0.78382	ResNet	0.835316
ResNet	0.721093	ResNet	0.732509
ResNet	0.815816	ResNet	0.850399
ResNet	0.849396	ResNet	0.896507
ResNet	0.798091	ResNet	0.819436
ResNet	0.772344	ResNet	0.82245
SWIN	0.707726	SWIN	0.720993
SWIN	0.7854	SWIN	0.726204
SWIN	0.80433	SWIN	0.785824
SWIN	0.815234	SWIN	0.827785
SWIN	0.883556	SWIN	0.811732
SWIN	0.784174	SWIN	0.731552
SWIN	0.842662	SWIN	0.836492
SWIN	0.839235	SWIN	0.829609
SWIN	0.767894	SWIN	0.765373
SWIN	0.797363	SWIN	0.779989
SWIN	0.827897	SWIN	0.785881
SWIN	0.851159	SWIN	0.83411
SWIN	0.830595	SWIN	0.791589
SWIN	0.821351	SWIN	0.836427
SWIN	0.807461	SWIN	0.808307
SWIN	0.771321	SWIN	0.885027
SWIN	0.786793	SWIN	0.850366
SWIN	0.888789	SWIN	0.888784
SWIN	0.792732	SWIN	0.806584
SWIN	0.861861	SWIN	0.887925
SWIN	0.874979	SWIN	0.88832
SWIN	0.740791	SWIN	0.768569
SWIN	0.790606	SWIN	0.744982
SWIN	0.823652	SWIN	0.784623
SWIN	0.799373	SWIN	0.823242
SWIN	0.831288	SWIN	0.85024
SWIN	0.799987	SWIN	0.745227
SWIN	0.804919	SWIN	0.753657
SWIN	0.937849	SWIN	0.870058
SWIN	0.704752	SWIN	0.716177
SWIN	0.759889	SWIN	0.743455
SWIN	0.843394	SWIN	0.888256
SWIN	0.837315	SWIN	0.875016
SWIN	0.733593	SWIN	0.681206
SWIN	0.647368	SWIN	0.633361
SWIN	0.960821	SWIN	0.879536
SWIN	0.723539	SWIN	0.790256
SWIN	0.62742	SWIN	0.631308
SWIN	0.628634	SWIN	0.594078
SWIN	0.788127	SWIN	0.742029
SWIN	0.809687	SWIN	0.868309
SWIN	0.78567	SWIN	0.783324
SWIN	0.803685	SWIN	0.796238
SWIN	0.726637	SWIN	0.686201
SWIN	0.850944	SWIN	0.806723
SWIN	0.847869	SWIN	0.871263
SWIN	0.775475	SWIN	0.797068
SWIN	0.799605	SWIN	0.790684
LSTM	0.641044	LSTM	0.709939
LSTM	0.693563	LSTM	0.717876
LSTM	0.834145	LSTM	0.800236
LSTM	0.773076	LSTM	0.828662
LSTM	0.764718	LSTM	0.751999
LSTM	0.644731	LSTM	0.650766
LSTM	0.691335	LSTM	0.777308
LSTM	0.714969	LSTM	0.74946
LSTM	0.649488	LSTM	0.651559
LSTM	0.745493	LSTM	0.7517
LSTM	0.702679	LSTM	0.733997
LSTM	0.71031	LSTM	0.733917
LSTM	0.85248	LSTM	0.79744
LSTM	0.816137	LSTM	0.797974
LSTM	0.592761	LSTM	0.814812
LSTM	0.789982	LSTM	0.739134
LSTM	0.693219	LSTM	0.726259
LSTM	0.905618	LSTM	0.861912
LSTM	0.775072	LSTM	0.750921
LSTM	0.726612	LSTM	0.842347
LSTM	0.794639	LSTM	0.735914
LSTM	0.628224	LSTM	0.746286
LSTM	0.654852	LSTM	0.746834
LSTM	0.82928	LSTM	0.811263
LSTM	0.695267	LSTM	0.705583
LSTM	0.800157	LSTM	0.860396
LSTM	0.698713	LSTM	0.698901
LSTM	0.689373	LSTM	0.702933
LSTM	0.826996	LSTM	0.760742
LSTM	0.737872	LSTM	0.615081
LSTM	0.692161	LSTM	0.667365
LSTM	0.832553	LSTM	0.860429
LSTM	0.714023	LSTM	0.818176
LSTM	0.665205	LSTM	0.649971
LSTM	0.529725	LSTM	0.608318
LSTM	0.787903	LSTM	0.859168
LSTM	0.678142	LSTM	0.676855
LSTM	0.49984	LSTM	0.553235
LSTM	0.620738	LSTM	0.539809
LSTM	0.743056	LSTM	0.790793
LSTM	0.694352	LSTM	0.805133
LSTM	0.756646	LSTM	0.642561
LSTM	0.702331	LSTM	0.814629
LSTM	0.527243	LSTM	0.685336
LSTM	0.665853	LSTM	0.838896
LSTM	0.697536	LSTM	0.822477
LSTM	0.602733	LSTM	0.829125
LSTM	0.699948	LSTM	0.734951

## Sheet: fig2b
fold1	fold2	fold3	fold4	fold5	ResNet
0.714274	0.729274	0.714274	0.701274	0.730274	0.728274
0.757488	0.744488	0.777488	0.770488	0.740488	0.751488
0.842057	0.857057	0.842057	0.852057	0.831057	0.841057
0.804483	0.784483	0.791483	0.802483	0.800483	0.812483
0.855265	0.873265	0.866265	0.848265	0.845265	0.873265
0.782077	0.779077	0.793077	0.776077	0.794077	0.788077
0.820042	0.837042	0.815042	0.828042	0.832042	0.813042
0.805825	0.809825	0.799825	0.794825	0.797825	0.791825
0.737111	0.757111	0.722111	0.721111	0.735111	0.730111
0.762952	0.743952	0.741952	0.762952	0.749952	0.751952
0.815217	0.813217	0.813217	0.804217	0.803217	0.817217
0.888515	0.871515	0.891515	0.896515	0.886515	0.894515
0.836954	0.849954	0.841954	0.818954	0.837954	0.829954
0.837161	0.812161	0.847161	0.846161	0.822161	0.809161
0.800498	0.796498	0.806498	0.791498	0.774498	0.811498
0.799945	0.791945	0.789945	0.815945	0.804945	0.808945
0.793173	0.794173	0.788173	0.777173	0.774173	0.784173
0.888772	0.861772	0.906772	0.892772	0.875772	0.864772
0.810928	0.789928	0.800928	0.806928	0.799928	0.819928
0.878654	0.863654	0.883654	0.870654	0.883654	0.885654
0.894173	0.901173	0.913173	0.892173	0.886173	0.892173
0.708963	0.707963	0.717963	0.723963	0.695963	0.734963
0.785186	0.792186	0.760186	0.791186	0.775186	0.794186
0.845836	0.829836	0.851836	0.851836	0.845836	0.826836
0.811215	0.822215	0.802215	0.810215	0.827215	0.816215
0.859954	0.850954	0.862954	0.880954	0.858954	0.875954
0.779325	0.792325	0.780325	0.800325	0.771325	0.772325
0.807026	0.792026	0.804026	0.824026	0.814026	0.814026
0.899899	0.897899	0.905899	0.893899	0.902899	0.898899
0.723059	0.725059	0.713059	0.740059	0.724059	0.714059
0.734775	0.708775	0.735775	0.737775	0.758775	0.711775
0.868583	0.858583	0.839583	0.861583	0.864583	0.883583
0.823883	0.827883	0.816883	0.827883	0.804883	0.819883
0.70715	0.68815	0.70815	0.70315	0.70215	0.71015
0.622549	0.617549	0.612549	0.625549	0.617549	0.622549
0.925456	0.927456	0.904456	0.932456	0.899456	0.907456
0.732405	0.730405	0.723405	0.710405	0.746405	0.722405
0.65983	0.66683	0.66183	0.64783	0.65383	0.64483
0.636188	0.654188	0.646188	0.634188	0.650188	0.623188
0.767304	0.780304	0.779304	0.774304	0.745304	0.754304
0.845609	0.833609	0.841609	0.818609	0.826609	0.852609
0.822382	0.821382	0.812382	0.824382	0.824382	0.826382
0.78382	0.76682	0.76682	0.77582	0.78282	0.78182
0.721093	0.715093	0.704093	0.708093	0.727093	0.717093
0.815816	0.802816	0.810816	0.827816	0.808816	0.824816
0.849396	0.868396	0.858396	0.858396	0.857396	0.834396
0.798091	0.814091	0.805091	0.780091	0.788091	0.781091
0.772344	0.789344	0.748344	0.774344	0.775344	0.749344

## Sheet: fig2.d-f
amplitude	f0_hz	f1_formants_hamon_hz	f2_formants_hamon_hz	loudness
0.826716	0.962322	0.783593	0.929631	0.459472
0.683366	0.840612	0.813648	0.852405	0.52716
0.821893	0.955483	0.739795	0.858281	0.501228
0.925631	0.852426	0.70532	0.813758	0.59315
0.812668	0.881452	0.718289	0.928148	0.673749
0.720131	0.919122	0.949187	0.848563	0.458755
0.916731	0.878515	0.817628	0.823076	0.685458
0.450741	0.901873	0.711151	0.841291	0.552498
0.938518	0.821122	0.806177	0.902894	0.431064
0.903446	0.943909	0.783645	0.962587	0.731348
0.895956	0.83023	0.91372	0.936343	0.579789
0.427199	0.865863	0.943984	0.944107	0.420438
0.799688	0.984088	0.688764	0.862058	0.473343
0.546655	0.907468	0.88389	0.888678	0.669339
0.924166	0.896502	0.900576	0.863894	0.594926
0.877528	0.892341	0.777978	0.82455	0.566421
0.835117	0.873645	0.660512	0.82976	0.652537
0.947185	0.907178	0.89314	0.827413	0.656351
0.634257	0.96835	0.823578	0.916059	0.706937
0.600795	0.922097	0.875119	0.816536	0.545455
0.935951	0.908182	0.760998	0.897814	0.447821
0.962507	0.963598	0.944922	0.960807	0.721379
0.921	0.607	0.614399	0.607923	0.408608
0.987	0.912	0.793539	0.937995	0.503143
0.409434	0.38608	0.630564	0.78993	0.5599
0.858638	0.98331	0.970337	0.995027	0.643564
0.838	0.4	0.612766	0.692	0.507689
0.927272	0.937237	0.662293	0.903417	0.65291
0.571285	0.817335	0.689863	0.823753	0.620019
0.753463	0.93706	0.765764	0.82922	0.377835
0.750579	0.887417	0.894347	0.830135	0.563626
0.698204	0.924413	0.779616	0.827016	0.609344
0.875775	0.966516	0.744009	0.905851	0.75932
0.874344	0.997358	0.96942	0.978915	0.794633
0.814654	0.939224	0.857335	0.960851	0.530952
0.923667	0.975438	0.799415	0.901662	0.553035
0.64567	0.92378	0.794297	0.8529	0.677669
0.89497	0.937624	0.914156	0.924307	0.550527
0.770243	0.90047	0.814883	0.926874	0.727843
0.951707	0.971506	0.975643	0.878314	0.698491
0.647	0.932634	0.756491	0.879066	0.538666
0.819998	0.980841	0.88906	0.914638	0.504958
0.600194	0.815049	0.726186	0.92761	0.440295
0.585633	0.888588	0.842097	0.955616	0.59334
0.816194	0.892625	0.862226	0.949324	0.453617
0.906635	0.98956	0.925631	0.945717	0.47977
0.44364	0.945666	0.798149	0.976379	0.545199
0.804181	0.948979	0.982848	0.961863	0.488031
