# Supplementary material for: A neural speech decoding framework leveraging deep learning and speech synthesis
Source: Nat Mach Intell. 2024 Apr 8;6(4):467–80. doi: 10.1038/s42256-024-00824-8 (PMC12965882; doi:10.1038/s42256-024-00824-8)
Supplement: Supplementary file 9 — Data for Fig, 3a,c,d. [file 42256_2024_824_MOESM9_ESM.xlsx]

## Sheet: fig3a
exp	CC	brain	Experiments
ResNet	0.714274	Left	ResNet Left
ResNet	0.757488	Left	ResNet Left
ResNet	0.842057	Right	ResNet Right
ResNet	0.804483	Left	ResNet Left
ResNet	0.855265	Left	ResNet Left
ResNet	0.782077	Right	ResNet Right
ResNet	0.820042	Left	ResNet Left
ResNet	0.805825	Right	ResNet Right
ResNet	0.737111	Right	ResNet Right
ResNet	0.762952	Right	ResNet Right
ResNet	0.815217	Left	ResNet Left
ResNet	0.888515	Left	ResNet Left
ResNet	0.836954	Right	ResNet Right
ResNet	0.837161	Right	ResNet Right
ResNet	0.800498	Left	ResNet Left
ResNet	0.799945	Left	ResNet Left
ResNet	0.793173	Left	ResNet Left
ResNet	0.888772	Right	ResNet Right
ResNet	0.810928	Left	ResNet Left
ResNet	0.878654	Left	ResNet Left
ResNet	0.894173	Left	ResNet Left
ResNet	0.708963	Left	ResNet Left
ResNet	0.785186	Right	ResNet Right
ResNet	0.845836	Left	ResNet Left
ResNet	0.811215	Right	ResNet Right
ResNet	0.859954	Left	ResNet Left
ResNet	0.779325	Right	ResNet Right
ResNet	0.807026	Left	ResNet Left
ResNet	0.899899	Left	ResNet Left
ResNet	0.723059	Left	ResNet Left
ResNet	0.734775	Right	ResNet Right
ResNet	0.868583	Left	ResNet Left
ResNet	0.823883	Right	ResNet Right
ResNet	0.70715	Right	ResNet Right
ResNet	0.622549	Left	ResNet Left
ResNet	0.925456	Left	ResNet Left
ResNet	0.732405	Right	ResNet Right
ResNet	0.65983	Left	ResNet Left
ResNet	0.636188	Left	ResNet Left
ResNet	0.767304	Right	ResNet Right
ResNet	0.845609	Left	ResNet Left
ResNet	0.822382	Left	ResNet Left
ResNet	0.78382	Left	ResNet Left
ResNet	0.721093	Left	ResNet Left
ResNet	0.815816	Left	ResNet Left
ResNet	0.849396	Left	ResNet Left
ResNet	0.798091	Left	ResNet Left
ResNet	0.772344	Left	ResNet Left
SWIN	0.707726	Left	SWIN Left
SWIN	0.7854	Left	SWIN Left
SWIN	0.80433	Right	SWIN Right
SWIN	0.815234	Left	SWIN Left
SWIN	0.883556	Left	SWIN Left
SWIN	0.784174	Right	SWIN Right
SWIN	0.842662	Left	SWIN Left
SWIN	0.839235	Right	SWIN Right
SWIN	0.767894	Right	SWIN Right
SWIN	0.797363	Right	SWIN Right
SWIN	0.827897	Left	SWIN Left
SWIN	0.851159	Left	SWIN Left
SWIN	0.830595	Right	SWIN Right
SWIN	0.821351	Right	SWIN Right
SWIN	0.807461	Left	SWIN Left
SWIN	0.771321	Left	SWIN Left
SWIN	0.786793	Left	SWIN Left
SWIN	0.888789	Right	SWIN Right
SWIN	0.792732	Left	SWIN Left
SWIN	0.861861	Left	SWIN Left
SWIN	0.874979	Left	SWIN Left
SWIN	0.740791	Left	SWIN Left
SWIN	0.790606	Right	SWIN Right
SWIN	0.823652	Left	SWIN Left
SWIN	0.799373	Right	SWIN Right
SWIN	0.831288	Left	SWIN Left
SWIN	0.799987	Right	SWIN Right
SWIN	0.804919	Left	SWIN Left
SWIN	0.937849	Left	SWIN Left
SWIN	0.704752	Left	SWIN Left
SWIN	0.759889	Right	SWIN Right
SWIN	0.843394	Left	SWIN Left
SWIN	0.837315	Right	SWIN Right
SWIN	0.733593	Right	SWIN Right
SWIN	0.647368	Left	SWIN Left
SWIN	0.960821	Left	SWIN Left
SWIN	0.723539	Right	SWIN Right
SWIN	0.62742	Left	SWIN Left
SWIN	0.628634	Left	SWIN Left
SWIN	0.788127	Right	SWIN Right
SWIN	0.809687	Left	SWIN Left
SWIN	0.78567	Left	SWIN Left
SWIN	0.803685	Left	SWIN Left
SWIN	0.726637	Left	SWIN Left
SWIN	0.850944	Left	SWIN Left
SWIN	0.847869	Left	SWIN Left
SWIN	0.775475	Left	SWIN Left
SWIN	0.799605	Left	SWIN Left

## Sheet: fig3c
ResNet	brain	SWIN	data
0.714274	left	0.707726	LD
0.757488	left	0.7854	LD
0.721093	left	0.726637	HB
0.842057	right	0.80433	LD
0.804483	left	0.815234	LD
0.855265	left	0.883556	LD
0.782077	right	0.784174	LD
0.820042	left	0.842662	LD
0.805825	right	0.839235	LD
0.737111	right	0.767894	LD
0.762952	right	0.797363	LD
0.815217	left	0.827897	LD
0.815816	left	0.850944	HB
0.888515	left	0.851159	LD
0.836954	right	0.830595	LD
0.837161	right	0.821351	LD
0.800498	left	0.807461	LD
0.849396	left	0.847869	HB
0.799945	left	0.771321	LD
0.793173	left	0.786793	LD
0.888772	right	0.888789	LD
0.810928	left	0.792732	LD
0.878654	left	0.861861	LD
0.894173	left	0.874979	LD
0.708963	left	0.740791	LD
0.785186	right	0.790606	LD
0.845836	left	0.823652	LD
0.811215	right	0.799373	LD
0.859954	left	0.831288	LD
0.779325	right	0.799987	LD
0.807026	left	0.804919	LD
0.899899	left	0.937849	LD
0.798091	left	0.775475	HB
0.723059	left	0.704752	LD
0.734775	right	0.759889	LD
0.868583	left	0.843394	LD
0.823883	right	0.837315	LD
0.772344	left	0.799605	HB
0.70715	right	0.733593	LD
0.622549	left	0.647368	LD
0.925456	left	0.960821	LD
0.732405	right	0.723539	LD
0.65983	left	0.62742	LD
0.636188	left	0.628634	LD
0.767304	right	0.788127	LD
0.845609	left	0.809687	LD
0.822382	left	0.78567	LD
0.78382	left	0.803685	LD

## Sheet: fig3d
CC	sample	task	exp	gender	brain
0.729708	1	Decoded	resnet_HB	Female	left
0.765505	1	Decoded	resnet_HB	Female	left
0.861677	1	Decoded	resnet_HB	Female	left
0.723529	1	Decoded	resnet_HB	Female	left
0.714891	1	Decoded	resnet_HB	Female	left
0.811046	1	Decoded	resnet_HB	Female	left
0.844759	1	Decoded	resnet_HB	Female	left
0.798532	1	Decoded	resnet_HB	Female	left
0.681169	1	Decoded	resnet_HB	Female	left
0.575834	1	Decoded	resnet_HB	Female	left
0.677209	1	Decoded	resnet_HB	Female	left
0.587676	1	Decoded	resnet_HB	Female	left
0.74123	1	Decoded	resnet_HB	Female	left
0.745332	1	Decoded	resnet_HB	Female	left
0.659037	1	Decoded	resnet_HB	Female	left
0.61596	1	Decoded	resnet_HB	Female	left
0.673118	1	Decoded	resnet_HB	Female	left
0.789707	1	Decoded	resnet_HB	Female	left
0.713396	1	Decoded	resnet_HB	Female	left
0.791019	1	Decoded	resnet_HB	Female	left
0.584939	1	Decoded	resnet_HB	Female	left
0.813361	1	Decoded	resnet_HB	Female	left
0.796853	1	Decoded	resnet_HB	Female	left
0.855719	1	Decoded	resnet_HB	Female	left
0.598799	1	Decoded	resnet_HB	Female	left
0.67545	1	Decoded	resnet_HB	Female	left
0.690405	1	Decoded	resnet_HB	Female	left
0.731831	1	Decoded	resnet_HB	Female	left
0.752559	1	Decoded	resnet_HB	Female	left
0.889558	1	Decoded	resnet_HB	Female	left
0.574267	1	Decoded	resnet_HB	Female	left
0.58043	1	Decoded	resnet_HB	Female	left
0.862301	1	Decoded	resnet_HB	Female	left
0.648654	1	Decoded	resnet_HB	Female	left
0.66477	1	Decoded	resnet_HB	Female	left
0.72551	1	Decoded	resnet_HB	Female	left
0.745669	1	Decoded	resnet_HB	Female	left
0.581727	1	Decoded	resnet_HB	Female	left
0.680635	1	Decoded	resnet_HB	Female	left
0.560917	1	Decoded	resnet_HB	Female	left
0.800807	1	Decoded	resnet_HB	Female	left
0.782244	1	Decoded	resnet_HB	Female	left
0.784424	1	Decoded	resnet_HB	Female	left
0.752065	1	Decoded	resnet_HB	Female	left
0.869138	1	Decoded	resnet_HB	Female	left
0.835728	1	Decoded	resnet_HB	Female	left
0.690152	1	Decoded	resnet_HB	Female	left
0.853787	1	Decoded	resnet_HB	Female	left
0.897269	1	Decoded	resnet_HB	Female	left
0.725136	1	Decoded	resnet_HB	Female	left
0.75765	1	Decoded	resnet_HBLD	Female	left
0.890794	1	Decoded	resnet_HBLD	Female	left
0.848947	1	Decoded	resnet_HBLD	Female	left
0.565935	1	Decoded	resnet_HBLD	Female	left
0.821628	1	Decoded	resnet_HBLD	Female	left
0.799985	1	Decoded	resnet_HBLD	Female	left
0.809912	1	Decoded	resnet_HBLD	Female	left
0.72389	1	Decoded	resnet_HBLD	Female	left
0.811708	1	Decoded	resnet_HBLD	Female	left
0.604122	1	Decoded	resnet_HBLD	Female	left
0.737208	1	Decoded	resnet_HBLD	Female	left
0.375165	1	Decoded	resnet_HBLD	Female	left
0.626636	1	Decoded	resnet_HBLD	Female	left
0.74726	1	Decoded	resnet_HBLD	Female	left
0.646045	1	Decoded	resnet_HBLD	Female	left
0.767391	1	Decoded	resnet_HBLD	Female	left
0.742632	1	Decoded	resnet_HBLD	Female	left
0.622847	1	Decoded	resnet_HBLD	Female	left
0.816826	1	Decoded	resnet_HBLD	Female	left
0.749114	1	Decoded	resnet_HBLD	Female	left
0.67771	1	Decoded	resnet_HBLD	Female	left
0.800687	1	Decoded	resnet_HBLD	Female	left
0.757184	1	Decoded	resnet_HBLD	Female	left
0.857314	1	Decoded	resnet_HBLD	Female	left
0.518016	1	Decoded	resnet_HBLD	Female	left
0.426968	1	Decoded	resnet_HBLD	Female	left
0.71183	1	Decoded	resnet_HBLD	Female	left
0.626112	1	Decoded	resnet_HBLD	Female	left
0.771237	1	Decoded	resnet_HBLD	Female	left
0.881669	1	Decoded	resnet_HBLD	Female	left
0.774582	1	Decoded	resnet_HBLD	Female	left
0.651041	1	Decoded	resnet_HBLD	Female	left
0.84286	1	Decoded	resnet_HBLD	Female	left
0.600415	1	Decoded	resnet_HBLD	Female	left
0.749847	1	Decoded	resnet_HBLD	Female	left
0.695807	1	Decoded	resnet_HBLD	Female	left
0.599083	1	Decoded	resnet_HBLD	Female	left
0.695141	1	Decoded	resnet_HBLD	Female	left
0.606184	1	Decoded	resnet_HBLD	Female	left
0.529693	1	Decoded	resnet_HBLD	Female	left
0.679107	1	Decoded	resnet_HBLD	Female	left
0.73794	1	Decoded	resnet_HBLD	Female	left
0.726756	1	Decoded	resnet_HBLD	Female	left
0.717405	1	Decoded	resnet_HBLD	Female	left
0.828041	1	Decoded	resnet_HBLD	Female	left
0.749995	1	Decoded	resnet_HBLD	Female	left
0.67405	1	Decoded	resnet_HBLD	Female	left
0.708708	1	Decoded	resnet_HBLD	Female	left
0.868195	1	Decoded	resnet_HBLD	Female	left
0.612589	1	Decoded	resnet_HBLD	Female	left
0.904839	2	Decoded	resnet_HB	Female	left
0.886703	2	Decoded	resnet_HB	Female	left
0.904563	2	Decoded	resnet_HB	Female	left
0.89533	2	Decoded	resnet_HB	Female	left
0.713598	2	Decoded	resnet_HB	Female	left
0.811458	2	Decoded	resnet_HB	Female	left
0.835035	2	Decoded	resnet_HB	Female	left
0.839942	2	Decoded	resnet_HB	Female	left
0.818118	2	Decoded	resnet_HB	Female	left
0.949741	2	Decoded	resnet_HB	Female	left
0.781967	2	Decoded	resnet_HB	Female	left
0.771665	2	Decoded	resnet_HB	Female	left
0.824405	2	Decoded	resnet_HB	Female	left
0.82231	2	Decoded	resnet_HB	Female	left
0.891035	2	Decoded	resnet_HB	Female	left
0.87165	2	Decoded	resnet_HB	Female	left
0.90589	2	Decoded	resnet_HB	Female	left
0.862664	2	Decoded	resnet_HB	Female	left
0.830349	2	Decoded	resnet_HB	Female	left
0.767898	2	Decoded	resnet_HB	Female	left
0.905829	2	Decoded	resnet_HB	Female	left
0.852294	2	Decoded	resnet_HB	Female	left
0.878369	2	Decoded	resnet_HB	Female	left
0.874994	2	Decoded	resnet_HB	Female	left
0.725144	2	Decoded	resnet_HB	Female	left
0.80977	2	Decoded	resnet_HB	Female	left
0.863592	2	Decoded	resnet_HB	Female	left
0.886248	2	Decoded	resnet_HB	Female	left
0.91735	2	Decoded	resnet_HB	Female	left
0.864735	2	Decoded	resnet_HB	Female	left
0.747743	2	Decoded	resnet_HB	Female	left
0.731058	2	Decoded	resnet_HB	Female	left
0.798021	2	Decoded	resnet_HB	Female	left
0.871511	2	Decoded	resnet_HB	Female	left
0.840719	2	Decoded	resnet_HB	Female	left
0.784096	2	Decoded	resnet_HB	Female	left
0.859826	2	Decoded	resnet_HB	Female	left
0.813192	2	Decoded	resnet_HB	Female	left
0.791183	2	Decoded	resnet_HB	Female	left
0.73741	2	Decoded	resnet_HB	Female	left
0.865243	2	Decoded	resnet_HB	Female	left
0.889112	2	Decoded	resnet_HB	Female	left
0.861824	2	Decoded	resnet_HB	Female	left
0.874461	2	Decoded	resnet_HB	Female	left
0.913836	2	Decoded	resnet_HB	Female	left
0.894535	2	Decoded	resnet_HB	Female	left
0.787341	2	Decoded	resnet_HB	Female	left
0.903419	2	Decoded	resnet_HB	Female	left
0.930506	2	Decoded	resnet_HB	Female	left
0.917441	2	Decoded	resnet_HB	Female	left
0.617278	2	Decoded	resnet_HBLD	Female	left
0.86124	2	Decoded	resnet_HBLD	Female	left
0.908431	2	Decoded	resnet_HBLD	Female	left
0.896611	2	Decoded	resnet_HBLD	Female	left
0.764868	2	Decoded	resnet_HBLD	Female	left
0.877719	2	Decoded	resnet_HBLD	Female	left
0.729364	2	Decoded	resnet_HBLD	Female	left
0.810773	2	Decoded	resnet_HBLD	Female	left
0.829566	2	Decoded	resnet_HBLD	Female	left
0.926759	2	Decoded	resnet_HBLD	Female	left
0.839831	2	Decoded	resnet_HBLD	Female	left
0.87789	2	Decoded	resnet_HBLD	Female	left
0.780563	2	Decoded	resnet_HBLD	Female	left
0.833574	2	Decoded	resnet_HBLD	Female	left
0.826191	2	Decoded	resnet_HBLD	Female	left
0.796658	2	Decoded	resnet_HBLD	Female	left
0.884737	2	Decoded	resnet_HBLD	Female	left
0.846969	2	Decoded	resnet_HBLD	Female	left
0.77684	2	Decoded	resnet_HBLD	Female	left
0.762487	2	Decoded	resnet_HBLD	Female	left
0.818694	2	Decoded	resnet_HBLD	Female	left
0.616616	2	Decoded	resnet_HBLD	Female	left
0.784936	2	Decoded	resnet_HBLD	Female	left
0.88004	2	Decoded	resnet_HBLD	Female	left
0.495979	2	Decoded	resnet_HBLD	Female	left
0.857877	2	Decoded	resnet_HBLD	Female	left
0.846797	2	Decoded	resnet_HBLD	Female	left
0.841153	2	Decoded	resnet_HBLD	Female	left
0.8613	2	Decoded	resnet_HBLD	Female	left
0.832137	2	Decoded	resnet_HBLD	Female	left
0.88413	2	Decoded	resnet_HBLD	Female	left
0.75479	2	Decoded	resnet_HBLD	Female	left
0.774274	2	Decoded	resnet_HBLD	Female	left
0.790312	2	Decoded	resnet_HBLD	Female	left
0.801509	2	Decoded	resnet_HBLD	Female	left
0.847517	2	Decoded	resnet_HBLD	Female	left
0.863483	2	Decoded	resnet_HBLD	Female	left
0.680927	2	Decoded	resnet_HBLD	Female	left
0.854434	2	Decoded	resnet_HBLD	Female	left
0.677262	2	Decoded	resnet_HBLD	Female	left
0.85636	2	Decoded	resnet_HBLD	Female	left
0.82135	2	Decoded	resnet_HBLD	Female	left
0.799896	2	Decoded	resnet_HBLD	Female	left
0.903087	2	Decoded	resnet_HBLD	Female	left
0.801113	2	Decoded	resnet_HBLD	Female	left
0.888309	2	Decoded	resnet_HBLD	Female	left
0.619972	2	Decoded	resnet_HBLD	Female	left
0.881075	2	Decoded	resnet_HBLD	Female	left
0.823732	2	Decoded	resnet_HBLD	Female	left
0.894463	2	Decoded	resnet_HBLD	Female	left
0.847347	3	Decoded	resnet_HB	Female	left
0.909378	3	Decoded	resnet_HB	Female	left
0.881995	3	Decoded	resnet_HB	Female	left
0.922012	3	Decoded	resnet_HB	Female	left
0.881252	3	Decoded	resnet_HB	Female	left
0.827634	3	Decoded	resnet_HB	Female	left
0.899402	3	Decoded	resnet_HB	Female	left
0.8281	3	Decoded	resnet_HB	Female	left
0.916849	3	Decoded	resnet_HB	Female	left
0.904428	3	Decoded	resnet_HB	Female	left
0.899963	3	Decoded	resnet_HB	Female	left
0.900657	3	Decoded	resnet_HB	Female	left
0.880921	3	Decoded	resnet_HB	Female	left
0.926608	3	Decoded	resnet_HB	Female	left
0.876874	3	Decoded	resnet_HB	Female	left
0.920724	3	Decoded	resnet_HB	Female	left
0.91161	3	Decoded	resnet_HB	Female	left
0.875211	3	Decoded	resnet_HB	Female	left
0.861491	3	Decoded	resnet_HB	Female	left
0.875561	3	Decoded	resnet_HB	Female	left
0.918761	3	Decoded	resnet_HB	Female	left
0.846856	3	Decoded	resnet_HB	Female	left
0.9546	3	Decoded	resnet_HB	Female	left
0.900431	3	Decoded	resnet_HB	Female	left
0.861941	3	Decoded	resnet_HB	Female	left
0.926344	3	Decoded	resnet_HB	Female	left
0.830411	3	Decoded	resnet_HB	Female	left
0.889089	3	Decoded	resnet_HB	Female	left
0.930978	3	Decoded	resnet_HB	Female	left
0.883571	3	Decoded	resnet_HB	Female	left
0.904398	3	Decoded	resnet_HB	Female	left
0.899646	3	Decoded	resnet_HB	Female	left
0.93813	3	Decoded	resnet_HB	Female	left
0.903754	3	Decoded	resnet_HB	Female	left
0.849052	3	Decoded	resnet_HB	Female	left
0.92347	3	Decoded	resnet_HB	Female	left
0.963593	3	Decoded	resnet_HB	Female	left
0.885077	3	Decoded	resnet_HB	Female	left
0.895382	3	Decoded	resnet_HB	Female	left
0.868837	3	Decoded	resnet_HB	Female	left
0.830923	3	Decoded	resnet_HB	Female	left
0.870666	3	Decoded	resnet_HB	Female	left
0.923291	3	Decoded	resnet_HB	Female	left
0.910943	3	Decoded	resnet_HB	Female	left
0.911952	3	Decoded	resnet_HB	Female	left
0.914799	3	Decoded	resnet_HB	Female	left
0.888881	3	Decoded	resnet_HB	Female	left
0.90184	3	Decoded	resnet_HB	Female	left
0.925221	3	Decoded	resnet_HB	Female	left
0.914475	3	Decoded	resnet_HB	Female	left
0.853871	3	Decoded	resnet_HBLD	Female	left
0.876931	3	Decoded	resnet_HBLD	Female	left
0.896326	3	Decoded	resnet_HBLD	Female	left
0.889998	3	Decoded	resnet_HBLD	Female	left
0.860912	3	Decoded	resnet_HBLD	Female	left
0.815385	3	Decoded	resnet_HBLD	Female	left
0.911193	3	Decoded	resnet_HBLD	Female	left
0.848435	3	Decoded	resnet_HBLD	Female	left
0.892886	3	Decoded	resnet_HBLD	Female	left
0.9007	3	Decoded	resnet_HBLD	Female	left
0.941205	3	Decoded	resnet_HBLD	Female	left
0.944525	3	Decoded	resnet_HBLD	Female	left
0.883516	3	Decoded	resnet_HBLD	Female	left
0.896076	3	Decoded	resnet_HBLD	Female	left
0.887393	3	Decoded	resnet_HBLD	Female	left
0.945375	3	Decoded	resnet_HBLD	Female	left
0.893208	3	Decoded	resnet_HBLD	Female	left
0.87451	3	Decoded	resnet_HBLD	Female	left
0.886247	3	Decoded	resnet_HBLD	Female	left
0.922985	3	Decoded	resnet_HBLD	Female	left
0.934318	3	Decoded	resnet_HBLD	Female	left
0.854885	3	Decoded	resnet_HBLD	Female	left
0.961125	3	Decoded	resnet_HBLD	Female	left
0.91833	3	Decoded	resnet_HBLD	Female	left
0.895463	3	Decoded	resnet_HBLD	Female	left
0.925197	3	Decoded	resnet_HBLD	Female	left
0.844862	3	Decoded	resnet_HBLD	Female	left
0.905928	3	Decoded	resnet_HBLD	Female	left
0.935067	3	Decoded	resnet_HBLD	Female	left
0.882432	3	Decoded	resnet_HBLD	Female	left
0.938473	3	Decoded	resnet_HBLD	Female	left
0.896329	3	Decoded	resnet_HBLD	Female	left
0.93383	3	Decoded	resnet_HBLD	Female	left
0.93577	3	Decoded	resnet_HBLD	Female	left
0.864186	3	Decoded	resnet_HBLD	Female	left
0.937915	3	Decoded	resnet_HBLD	Female	left
0.944264	3	Decoded	resnet_HBLD	Female	left
0.910985	3	Decoded	resnet_HBLD	Female	left
0.872143	3	Decoded	resnet_HBLD	Female	left
0.902788	3	Decoded	resnet_HBLD	Female	left
0.840971	3	Decoded	resnet_HBLD	Female	left
0.900123	3	Decoded	resnet_HBLD	Female	left
0.908827	3	Decoded	resnet_HBLD	Female	left
0.917554	3	Decoded	resnet_HBLD	Female	left
0.931213	3	Decoded	resnet_HBLD	Female	left
0.928817	3	Decoded	resnet_HBLD	Female	left
0.883191	3	Decoded	resnet_HBLD	Female	left
0.900215	3	Decoded	resnet_HBLD	Female	left
0.931362	3	Decoded	resnet_HBLD	Female	left
0.89582	3	Decoded	resnet_HBLD	Female	left
0.76214	4	Decoded	resnet_HB	Male	left
0.704806	4	Decoded	resnet_HB	Male	left
0.846523	4	Decoded	resnet_HB	Male	left
0.886381	4	Decoded	resnet_HB	Male	left
0.861397	4	Decoded	resnet_HB	Male	left
0.882829	4	Decoded	resnet_HB	Male	left
0.880014	4	Decoded	resnet_HB	Male	left
0.855425	4	Decoded	resnet_HB	Male	left
0.818944	4	Decoded	resnet_HB	Male	left
0.848035	4	Decoded	resnet_HB	Male	left
0.907134	4	Decoded	resnet_HB	Male	left
0.879911	4	Decoded	resnet_HB	Male	left
0.775358	4	Decoded	resnet_HB	Male	left
0.652373	4	Decoded	resnet_HB	Male	left
0.828009	4	Decoded	resnet_HB	Male	left
0.867074	4	Decoded	resnet_HB	Male	left
0.862509	4	Decoded	resnet_HB	Male	left
0.868159	4	Decoded	resnet_HB	Male	left
0.860441	4	Decoded	resnet_HB	Male	left
0.8771	4	Decoded	resnet_HB	Male	left
0.882478	4	Decoded	resnet_HB	Male	left
0.879708	4	Decoded	resnet_HB	Male	left
0.689438	4	Decoded	resnet_HB	Male	left
0.836821	4	Decoded	resnet_HB	Male	left
0.74876	4	Decoded	resnet_HB	Male	left
0.821226	4	Decoded	resnet_HB	Male	left
0.851319	4	Decoded	resnet_HB	Male	left
0.7622	4	Decoded	resnet_HB	Male	left
0.862094	4	Decoded	resnet_HB	Male	left
0.871068	4	Decoded	resnet_HB	Male	left
0.754087	4	Decoded	resnet_HB	Male	left
0.807268	4	Decoded	resnet_HB	Male	left
0.74373	4	Decoded	resnet_HB	Male	left
0.930305	4	Decoded	resnet_HB	Male	left
0.638186	4	Decoded	resnet_HB	Male	left
0.868324	4	Decoded	resnet_HB	Male	left
0.702774	4	Decoded	resnet_HB	Male	left
0.65149	4	Decoded	resnet_HB	Male	left
0.89365	4	Decoded	resnet_HB	Male	left
0.893112	4	Decoded	resnet_HB	Male	left
0.872492	4	Decoded	resnet_HB	Male	left
0.869073	4	Decoded	resnet_HB	Male	left
0.878809	4	Decoded	resnet_HB	Male	left
0.876253	4	Decoded	resnet_HB	Male	left
0.763098	4	Decoded	resnet_HB	Male	left
0.623329	4	Decoded	resnet_HB	Male	left
0.758384	4	Decoded	resnet_HB	Male	left
0.632537	4	Decoded	resnet_HB	Male	left
0.813252	4	Decoded	resnet_HB	Male	left
0.906998	4	Decoded	resnet_HB	Male	left
0.815576	4	Decoded	resnet_HBLD	Male	left
0.676237	4	Decoded	resnet_HBLD	Male	left
0.817837	4	Decoded	resnet_HBLD	Male	left
0.926281	4	Decoded	resnet_HBLD	Male	left
0.807944	4	Decoded	resnet_HBLD	Male	left
0.912709	4	Decoded	resnet_HBLD	Male	left
0.908091	4	Decoded	resnet_HBLD	Male	left
0.904744	4	Decoded	resnet_HBLD	Male	left
0.796699	4	Decoded	resnet_HBLD	Male	left
0.834991	4	Decoded	resnet_HBLD	Male	left
0.899921	4	Decoded	resnet_HBLD	Male	left
0.814807	4	Decoded	resnet_HBLD	Male	left
0.739978	4	Decoded	resnet_HBLD	Male	left
0.79702	4	Decoded	resnet_HBLD	Male	left
0.886361	4	Decoded	resnet_HBLD	Male	left
0.781545	4	Decoded	resnet_HBLD	Male	left
0.854069	4	Decoded	resnet_HBLD	Male	left
0.863531	4	Decoded	resnet_HBLD	Male	left
0.844364	4	Decoded	resnet_HBLD	Male	left
0.879286	4	Decoded	resnet_HBLD	Male	left
0.877906	4	Decoded	resnet_HBLD	Male	left
0.902893	4	Decoded	resnet_HBLD	Male	left
0.778994	4	Decoded	resnet_HBLD	Male	left
0.922542	4	Decoded	resnet_HBLD	Male	left
0.722824	4	Decoded	resnet_HBLD	Male	left
0.859485	4	Decoded	resnet_HBLD	Male	left
0.816266	4	Decoded	resnet_HBLD	Male	left
0.743538	4	Decoded	resnet_HBLD	Male	left
0.839516	4	Decoded	resnet_HBLD	Male	left
0.855912	4	Decoded	resnet_HBLD	Male	left
0.811497	4	Decoded	resnet_HBLD	Male	left
0.765371	4	Decoded	resnet_HBLD	Male	left
0.793279	4	Decoded	resnet_HBLD	Male	left
0.816502	4	Decoded	resnet_HBLD	Male	left
0.738533	4	Decoded	resnet_HBLD	Male	left
0.895181	4	Decoded	resnet_HBLD	Male	left
0.640712	4	Decoded	resnet_HBLD	Male	left
0.921001	4	Decoded	resnet_HBLD	Male	left
0.897604	4	Decoded	resnet_HBLD	Male	left
0.872097	4	Decoded	resnet_HBLD	Male	left
0.916905	4	Decoded	resnet_HBLD	Male	left
0.810869	4	Decoded	resnet_HBLD	Male	left
0.823738	4	Decoded	resnet_HBLD	Male	left
0.867914	4	Decoded	resnet_HBLD	Male	left
0.807494	4	Decoded	resnet_HBLD	Male	left
0.63434	4	Decoded	resnet_HBLD	Male	left
0.787641	4	Decoded	resnet_HBLD	Male	left
0.749526	4	Decoded	resnet_HBLD	Male	left
0.837859	4	Decoded	resnet_HBLD	Male	left
0.876619	4	Decoded	resnet_HBLD	Male	left
0.911631	5	Decoded	resnet_HB	Male	left
0.838021	5	Decoded	resnet_HB	Male	left
0.774617	5	Decoded	resnet_HB	Male	left
0.888934	5	Decoded	resnet_HB	Male	left
0.858498	5	Decoded	resnet_HB	Male	left
0.910989	5	Decoded	resnet_HB	Male	left
0.832418	5	Decoded	resnet_HB	Male	left
0.769981	5	Decoded	resnet_HB	Male	left
0.892275	5	Decoded	resnet_HB	Male	left
0.880048	5	Decoded	resnet_HB	Male	left
0.828078	5	Decoded	resnet_HB	Male	left
0.759881	5	Decoded	resnet_HB	Male	left
0.898697	5	Decoded	resnet_HB	Male	left
0.863725	5	Decoded	resnet_HB	Male	left
0.703932	5	Decoded	resnet_HB	Male	left
0.859138	5	Decoded	resnet_HB	Male	left
0.897883	5	Decoded	resnet_HB	Male	left
0.820532	5	Decoded	resnet_HB	Male	left
0.829498	5	Decoded	resnet_HB	Male	left
0.7788	5	Decoded	resnet_HB	Male	left
0.935484	5	Decoded	resnet_HB	Male	left
0.745618	5	Decoded	resnet_HB	Male	left
0.873367	5	Decoded	resnet_HB	Male	left
0.945479	5	Decoded	resnet_HB	Male	left
0.829249	5	Decoded	resnet_HB	Male	left
0.935439	5	Decoded	resnet_HB	Male	left
0.888542	5	Decoded	resnet_HB	Male	left
0.719924	5	Decoded	resnet_HB	Male	left
0.823815	5	Decoded	resnet_HB	Male	left
0.816691	5	Decoded	resnet_HB	Male	left
0.770337	5	Decoded	resnet_HB	Male	left
0.917304	5	Decoded	resnet_HB	Male	left
0.927278	5	Decoded	resnet_HB	Male	left
0.508094	5	Decoded	resnet_HB	Male	left
0.602383	5	Decoded	resnet_HB	Male	left
0.811147	5	Decoded	resnet_HB	Male	left
0.807175	5	Decoded	resnet_HB	Male	left
0.803405	5	Decoded	resnet_HB	Male	left
0.851559	5	Decoded	resnet_HB	Male	left
0.807638	5	Decoded	resnet_HB	Male	left
0.785176	5	Decoded	resnet_HB	Male	left
0.836746	5	Decoded	resnet_HB	Male	left
0.879291	5	Decoded	resnet_HB	Male	left
0.755043	5	Decoded	resnet_HB	Male	left
0.683866	5	Decoded	resnet_HB	Male	left
0.769223	5	Decoded	resnet_HB	Male	left
0.843307	5	Decoded	resnet_HB	Male	left
0.791748	5	Decoded	resnet_HB	Male	left
0.706162	5	Decoded	resnet_HB	Male	left
0.72943	5	Decoded	resnet_HB	Male	left
0.826928	5	Decoded	resnet_HBLD	Male	left
0.913741	5	Decoded	resnet_HBLD	Male	left
0.833448	5	Decoded	resnet_HBLD	Male	left
0.888466	5	Decoded	resnet_HBLD	Male	left
0.904029	5	Decoded	resnet_HBLD	Male	left
0.911376	5	Decoded	resnet_HBLD	Male	left
0.904089	5	Decoded	resnet_HBLD	Male	left
0.836119	5	Decoded	resnet_HBLD	Male	left
0.922748	5	Decoded	resnet_HBLD	Male	left
0.91734	5	Decoded	resnet_HBLD	Male	left
0.813372	5	Decoded	resnet_HBLD	Male	left
0.861785	5	Decoded	resnet_HBLD	Male	left
0.88129	5	Decoded	resnet_HBLD	Male	left
0.896599	5	Decoded	resnet_HBLD	Male	left
0.908804	5	Decoded	resnet_HBLD	Male	left
0.830615	5	Decoded	resnet_HBLD	Male	left
0.880291	5	Decoded	resnet_HBLD	Male	left
0.904779	5	Decoded	resnet_HBLD	Male	left
0.751	5	Decoded	resnet_HBLD	Male	left
0.712206	5	Decoded	resnet_HBLD	Male	left
0.872227	5	Decoded	resnet_HBLD	Male	left
0.828866	5	Decoded	resnet_HBLD	Male	left
0.918426	5	Decoded	resnet_HBLD	Male	left
0.899572	5	Decoded	resnet_HBLD	Male	left
0.836854	5	Decoded	resnet_HBLD	Male	left
0.889255	5	Decoded	resnet_HBLD	Male	left
0.861671	5	Decoded	resnet_HBLD	Male	left
0.849657	5	Decoded	resnet_HBLD	Male	left
0.895839	5	Decoded	resnet_HBLD	Male	left
0.909924	5	Decoded	resnet_HBLD	Male	left
0.845207	5	Decoded	resnet_HBLD	Male	left
0.883896	5	Decoded	resnet_HBLD	Male	left
0.87463	5	Decoded	resnet_HBLD	Male	left
0.500886	5	Decoded	resnet_HBLD	Male	left
0.554807	5	Decoded	resnet_HBLD	Male	left
0.790326	5	Decoded	resnet_HBLD	Male	left
0.727405	5	Decoded	resnet_HBLD	Male	left
0.80838	5	Decoded	resnet_HBLD	Male	left
0.749275	5	Decoded	resnet_HBLD	Male	left
0.806463	5	Decoded	resnet_HBLD	Male	left
0.773392	5	Decoded	resnet_HBLD	Male	left
0.809854	5	Decoded	resnet_HBLD	Male	left
0.859087	5	Decoded	resnet_HBLD	Male	left
0.829295	5	Decoded	resnet_HBLD	Male	left
0.657888	5	Decoded	resnet_HBLD	Male	left
0.700538	5	Decoded	resnet_HBLD	Male	left
0.737183	5	Decoded	resnet_HBLD	Male	left
0.827956	5	Decoded	resnet_HBLD	Male	left
0.657892	5	Decoded	resnet_HBLD	Male	left
0.844402	5	Decoded	resnet_HBLD	Male	left
